# Supplementary material for: Dietary Supplementation with L-Citrulline Between Days 1 and 60 of Gestation Enhances Embryonic Survival in Lactating Beef Cows
Source: Animals (Basel). 2025 Aug 15;15(16):2398. doi: 10.3390/ani15162398 (PMC12383036; doi:10.3390/ani15162398)
Supplement: Supplementary file 1 [file animals-15-02398-s001.zip]

Archive with 1 entries (1 files):
- animals-3770237-supplementary.pdf
